# Supplementary material for: Precision Autism: Genomic Stratification of Disorders Making Up the Broad Spectrum May Demystify Its “Epidemic Rates”
Source: J Pers Med. 2021 Oct 30;11(11):1119. doi: 10.3390/jpm11111119 (PMC8620644; doi:10.3390/jpm11111119)
Supplement: Supplementary file 1 [file jpm-11-01119-s001.zip]

Archive with 22 entries (22 files):
- File_ADHD.txt
- File_AtaxiasDominant.txt
- File_AtaxiasProgressCerebellar.txt
- File_AtaxiasRecessive.txt
- File_AtaxiasX.txt
- File_BipolarDepression.txt
- File_CP.txt
- File_Depression.txt
- File_Dystonia.txt
- File_FX.txt
- File_FXTAS.txt
- File_OCD.txt
- File_PD.txt
- File_PTSD.txt
- File_SCHIZ.txt
- File_Tourettes.txt
- Supplementary Figure S1.tiff
- Supplementary Figure S2.tiff
- Supplementary Figure S3.tiff
- Supplementary Figure S4.tiff
- Supplementary Figure S5.tiff
- Supplementary Figure S6.tiff
