# Supplementary material for: Precision Autism: Genomic Stratification of Disorders Making Up the Broad Spectrum May Demystify Its “Epidemic Rates”
Source: J Pers Med. 2021 Oct 30;11(11):1119. doi: 10.3390/jpm11111119 (PMC8620644; doi:10.3390/jpm11111119)
Supplement: Supplementary file 1 [file jpm-11-01119-s001.zip › File_AtaxiasProgressCerebellar.txt]

ATXPC BRAF AutScore 1
ATXPC IRF2BPL AutScore 1
ATXPC MECP2 AutScore 1
ATXPC TRIO AutScore 1
ATXPC WWOX AutScore 2
ATXPC ATP6V0A2 AutScore 3
ATXPC CLCN4 AutScore 3
ATXPC GRID2 AutScore 3
ATXPC ITPR1 AutScore 3
ATXPC KCND3 AutScore 3
ATXPC LAMA1 AutScore 3
ATXPC CACNA1A AutScore 4
ATXPC SNX14 AutScore 4
