# Supplementary material for: Precision Autism: Genomic Stratification of Disorders Making Up the Broad Spectrum May Demystify Its “Epidemic Rates”
Source: J Pers Med. 2021 Oct 30;11(11):1119. doi: 10.3390/jpm11111119 (PMC8620644; doi:10.3390/jpm11111119)
Supplement: Supplementary file 1 [file jpm-11-01119-s001.zip › File_AtaxiasRecessive.txt]

ATAXR ACTB AutScore 1
ATAXR BRSK2 AutScore 1
ATAXR DLG4 AutScore 1
ATAXR EBF3 AutScore 1
ATAXR FMR1 AutScore 1
ATAXR IRF2BPL AutScore 1
ATAXR KCNB1 AutScore 1
ATAXR MECP2 AutScore 1
ATAXR RELN AutScore 1
ATAXR RFX3 AutScore 1
ATAXR SCN1A AutScore 1
ATAXR SCN8A AutScore 1
ATAXR SLC9A6 AutScore 1
ATAXR SPAST AutScore 1
ATAXR STXBP1 AutScore 1
ATAXR SYNGAP1 AutScore 1
ATAXR TRIO AutScore 1
ATAXR UBE3A AutScore 1
ATAXR ACHE AutScore 2
ATAXR ATP2B2 AutScore 2
ATAXR CNTNAP2 AutScore 2
ATAXR DEAF1 AutScore 2
ATAXR DENR AutScore 2
ATAXR GRIN2A AutScore 2
ATAXR KCNJ10 AutScore 2
ATAXR OPHN1 AutScore 2
ATAXR PAH AutScore 2
ATAXR PRICKLE1 AutScore 2
ATAXR PRKCB AutScore 2
ATAXR SLC6A3 AutScore 2
ATAXR AR AutScore 3
ATAXR ATP1A3 AutScore 3
ATAXR BRD4 AutScore 3
ATAXR CACNA1G AutScore 3
ATAXR CAMK4 AutScore 3
ATAXR DNER AutScore 3
ATAXR DPP6 AutScore 3
ATAXR FAN1 AutScore 3
ATAXR GRID2 AutScore 3
ATAXR GRIK4 AutScore 3
ATAXR GRM5 AutScore 3
ATAXR HOMER1 AutScore 3
ATAXR ITPR1 AutScore 3
ATAXR KCNC1 AutScore 3
ATAXR KCND3 AutScore 3
ATAXR KCNMA1 AutScore 3
ATAXR NTRK1 AutScore 3
ATAXR PRKCA AutScore 3
ATAXR PIK3CG AutScore 3
ATAXR PRUNE2 AutScore 3
ATAXR SEZ6L2 AutScore 3
ATAXR SNAP25 AutScore 3
ATAXR SOD1 AutScore 3
ATAXR SYNE1 AutScore 3
ATAXR TPO AutScore 3
ATAXR CACNA1A AutScore 4
ATAXR HEPACAM AutScore 4
ATAXR RORA AutScore 4
ATAXR SNX14 AutScore 4
