# Supplementary material for: Precision Autism: Genomic Stratification of Disorders Making Up the Broad Spectrum May Demystify Its “Epidemic Rates”
Source: J Pers Med. 2021 Oct 30;11(11):1119. doi: 10.3390/jpm11111119 (PMC8620644; doi:10.3390/jpm11111119)
Supplement: Supplementary file 1 [file jpm-11-01119-s001.zip › File_AtaxiasX.txt]

ATX ADSL AutScore 1
ATX CHAMP1 AutScore 1
ATX DDX3X AutScore 1
ATX FMR1 AutScore 1
ATX MECP2 AutScore 1
ATX RORB AutScore 1
ATX SLC9A6 AutScore 1
ATX TCF4 AutScore 1
ATX OPHN1 AutScore 2
ATX WWOX AutScore 2
ATX ATP1A3 AutScore 3
ATX CACNA1G AutScore 3
ATX CCDC88C AutScore 3
ATX GRID2 AutScore 3
ATX ITPR1 AutScore 3
ATX KCND3 AutScore 3
ATX SYNE1 AutScore 3
ATX SYNJ1 AutScore 3
ATX ZFYVE26 AutScore 3
ATX AP1S2 AutScore 4
ATX CACNA1A AutScore 4
ATX PAK1 AutScore 4
