# Supplementary material for: Precision Autism: Genomic Stratification of Disorders Making Up the Broad Spectrum May Demystify Its “Epidemic Rates”
Source: J Pers Med. 2021 Oct 30;11(11):1119. doi: 10.3390/jpm11111119 (PMC8620644; doi:10.3390/jpm11111119)
Supplement: Supplementary file 1 [file jpm-11-01119-s001.zip › File_FXTAS.txt]

FXTAS FMR1 AutScore 1
FXTAS IRF2BPL AutScore 1
FXTAS SLC9A6 AutScore 1
FXTAS UPF3B AutScore 1
FXTAS MTOR AutScore 2
FXTAS SHOX AutScore 2
FXTAS SHOX AutScore 2
FXTAS SLC7A3 AutScore 2
FXTAS TMLHE AutScore 2
FXTAS BRCA2 AutScore 3
FXTAS GRM5 AutScore 3
FXTAS SLC6A8 AutScore 3
FXTAS SYAP1 AutScore 3
FXTAS SYN1 AutScore 3
FXTAS TBL1X AutScore 3
FXTAS TSPAN7 AutScore 3
FXTAS USP9Y AutScore 3
FXTAS VSIG4 AutScore 3
FXTAS WNK3 AutScore 3
FXTAS SMC1A AutScore 4
FXTAS TAF1 AutScore 4
FXTAS USP9X AutScore 4
