# Supplementary material for: Precision Autism: Genomic Stratification of Disorders Making Up the Broad Spectrum May Demystify Its “Epidemic Rates”
Source: J Pers Med. 2021 Oct 30;11(11):1119. doi: 10.3390/jpm11111119 (PMC8620644; doi:10.3390/jpm11111119)
Supplement: Supplementary file 1 [file jpm-11-01119-s001.zip › File_OCD.txt]

OCD ACTB AutScore 1
OCD CACNA1C AutScore 1
OCD DLG4 AutScore 1
OCD GRIN2B AutScore 1
OCD MECP2 AutScore 1
OCD MEIS2 AutScore 1
OCD CNR1 AutScore 2
OCD CNTNAP2 AutScore 2
OCD CUX1 AutScore 2
OCD DLGAP1 AutScore 2
OCD GRIK2 AutScore 2
OCD KDM4C AutScore 2
OCD OXTR AutScore 2
OCD SLC6A3 AutScore 2
OCD ARID2 AutScore 3
OCD CDH9 AutScore 3
OCD DLGAP3 AutScore 3
OCD DRD2 AutScore 3
OCD DRD3 AutScore 3
OCD DRD1 AutScore 3
OCD EPHB2 AutScore 3
OCD ESR2 AutScore 3
OCD GRIK3 AutScore 3
OCD GRM5 AutScore 3
OCD HLA-DRB1 AutScore 3
OCD HTR1B AutScore 3
OCD HTR3A AutScore 3
OCD HTR3C AutScore 3
OCD LRP2 AutScore 3
OCD MAOA AutScore 3
OCD MTHFR AutScore 3
OCD NTRK3 AutScore 3
OCD PBX1 AutScore 3
OCD SLC1A1 AutScore 3
OCD SOD1 AutScore 3
OCD NTRK2 AutScore 4
OCD SLC1A2 AutScore 4
